# Supplementary material for: Organic Acids Secreted by Lactobacillus spp. Isolated from Urine and Their Antimicrobial Activity against Uropathogenic Proteus mirabilis
Source: Molecules. 2022 Aug 29;27(17):5557. doi: 10.3390/molecules27175557 (PMC9457960; doi:10.3390/molecules27175557)
Supplement: Supplementary file 1 [file molecules-27-05557-s001.zip]

Archive with 1 entries (1 files):
- molecules-1860014-supplementary.pdf
